# Supplementary material for: Octakis(dodecyl)phthalocyanines: Influence of Peripheral versus Non-Peripheral Substitution on Synthetic Routes, Spectroscopy and Electrochemical Behaviour
Source: Molecules. 2022 Feb 24;27(5):1529. doi: 10.3390/molecules27051529 (PMC8911678; doi:10.3390/molecules27051529)
Supplement: Supplementary file 1 [file molecules-27-01529-s001.zip]

Archive with 1 entries (1 files):
- molecules-1572415-supplementary.pdf
